# Supplementary material for: Prevalence of risk factors for acquiring measles during the 2011 outbreak in Quebec and impact of the province-wide school-based vaccination campaign on population immunity
Source: PLoS One. 2017 Oct 11;12(10):e0186070. doi: 10.1371/journal.pone.0186070 (PMC5636119; doi:10.1371/journal.pone.0186070)
Supplement: S1 Dataset — (XLSX) [file pone.0186070.s001.xlsx]

## Sheet: Dataset
ID	Group	BornInCanada	MeaslesVaccine	OtherVaccines	ParentalChoice	Residence
1	1	2	1	1	10	1
2	1	1	8	1	10	1
3	1	2	8	1	10	0
4	1	1	2	1	1	1
5	1	1	1	1	10	1
6	1	1	2	2	1	0
7	1	1	1	1	10	0
8	1	2	1	1	10	0
9	1	1	1	1	10	0
10	1	1	8	1	10	0
11	1	1	8	1	10	0
12	1	2	8	1	10	1
13	1	1	2	1	2	0
14	1	1	1	1	10	0
15	1	1	8	1	10	1
16	1	1	1	1	10	1
17	1	1	1	1	10	0
18	1	1	8	1	10	0
19	1	1	8	1	10	1
20	1	1	8	1	10	0
21	1	1	2	1	8	0
22	1	1	1	1	10	0
23	1	2	1	1	10	1
24	1	2	1	1	10	0
25	1	1	1	1	10	0
26	1	2	1	1	10	1
27	1	1	8	8	10	0
28	1	2	1	1	10	0
29	1	1	2	1	1	0
30	1	1	1	1	10	0
31	1	1	2	8	2	0
32	1	1	2	2	1	0
33	1	1	1	1	10	0
34	1	1	2	1	1	0
35	1	1	1	1	10	0
36	1	1	2	2	1	0
37	1	1	8	1	10	0
38	1	1	1	1	10	0
39	1	1	1	1	10	0
40	1	2	1	1	10	0
41	1	1	8	1	10	0
42	1	1	2	1	1	0
43	1	1	1	1	10	1
44	1	1	8	1	10	0
45	1	1	2	2	1	0
46	1	1	2	1	1	0
47	1	1	8	1	10	1
48	1	2	1	1	10	0
49	1	1	1	1	10	0
50	1	2	1	2	10	0
51	1	2	1	1	10	0
52	1	1	2	2	1	0
53	1	1	2	1	1	0
54	1	1	8	1	10	0
55	1	1	1	1	10	1
56	1	1	2	2	1	0
57	1	2	1	1	10	0
58	1	1	1	1	10	1
59	1	1	8	1	10	0
60	1	1	1	1	10	1
61	1	1	1	1	10	0
62	1	1	8	1	10	0
63	1	1	2	1	2	1
64	1	1	8	1	10	0
65	1	1	2	1	1	0
66	1	1	8	1	10	1
67	1	1	2	2	1	0
68	1	1	2	1	1	0
69	1	1	2	2	1	0
70	1	1	2	1	1	1
71	1	1	8	1	10	1
72	1	2	8	1	10	1
73	1	1	1	1	10	0
74	1	1	8	1	10	0
75	1	1	8	1	10	1
76	1	1	1	1	10	1
77	1	1	1	1	10	0
78	1	2	1	1	10	0
79	1	1	1	1	10	1
80	1	1	1	1	10	0
81	1	2	1	1	10	0
82	1	1	1	1	10	0
83	1	1	1	1	10	1
84	1	1	2	1	1	0
85	1	2	1	1	10	0
86	1	1	8	1	10	0
87	1	1	1	1	10	0
88	1	2	1	1	10	0
89	1	2	8	1	10	0
90	1	1	1	1	10	1
91	1	1	8	1	10	0
92	1	2	1	1	10	1
93	1	1	8	1	10	0
94	1	1	1	1	10	0
95	1	1	1	1	10	0
96	1	1	2	1	1	0
97	1	2	1	1	10	0
98	1	1	2	1	1	1
99	1	1	1	1	10	0
100	1	1	8	1	10	1
101	1	1	2	2	1	0
102	1	1	8	1	10	0
103	1	2	1	1	10	0
104	1	2	1	1	10	1
105	1	1	1	1	10	0
106	1	1	1	1	10	1
107	1	1	2	1	1	1
108	1	1	2	2	1	1
109	1	1	1	1	10	0
110	1	2	1	1	10	1
111	1	2	2	1	1	1
112	1	2	1	1	10	1
113	1	1	1	1	10	0
114	1	1	2	1	1	1
115	1	1	1	2	10	1
116	1	1	2	1	1	0
117	1	1	1	1	10	0
118	1	1	2	2	2	0
119	1	1	8	1	10	1
120	1	1	8	2	10	0
121	1	1	1	1	10	0
122	1	1	1	1	10	1
123	1	1	2	2	1	0
124	1	1	1	1	10	1
125	1	2	1	1	10	0
126	1	1	1	1	10	0
127	1	1	2	2	1	1
128	1	2	1	1	10	1
129	1	1	8	1	10	1
130	1	2	1	1	10	1
131	1	2	1	1	10	1
132	1	1	1	1	10	0
133	1	1	1	2	10	0
134	1	1	8	1	10	0
135	1	1	1	1	10	0
136	1	1	8	1	10	1
137	1	1	2	1	1	0
138	1	1	2	2	1	0
139	1	1	2	2	1	1
140	1	2	8	1	10	0
141	1	1	2	1	1	0
142	1	2	2	1	2	1
143	1	1	1	1	10	1
144	1	1	8	1	10	0
145	1	1	8	1	10	0
146	1	2	2	2	8	0
147	1	2	1	1	10	1
148	1	1	2	1	1	1
149	1	1	1	1	10	1
150	1	2	2	1	2	0
151	1	1	2	1	1	0
152	1	2	2	1	2	0
153	1	2	2	1	2	1
154	1	2	2	2	1	1
155	1	2	1	1	10	0
156	1	2	1	1	10	0
157	1	2	1	1	10	0
158	1	2	1	1	10	1
159	1	2	1	1	10	0
160	1	1	8	1	10	1
161	1	2	2	1	1	1
162	1	2	2	1	2	0
163	1	2	1	1	10	0
164	1	1	2	2	1	0
165	1	2	8	1	10	1
166	1	2	1	1	10	0
167	1	2	1	1	10	1
168	1	2	1	1	10	0
169	1	2	1	1	10	1
170	1	2	8	1	10	0
171	1	2	8	1	10	0
172	1	2	1	1	10	0
173	1	2	2	1	2	0
174	1	1	2	1	2	0
175	1	1	8	1	10	1
176	1	2	1	1	10	1
177	1	2	8	1	10	1
178	1	1	2	2	1	1
179	1	1	1	1	10	0
180	1	1	2	1	1	0
181	1	2	1	1	10	0
182	1	2	8	1	10	0
183	1	2	1	1	10	0
184	1	1	1	1	10	0
185	1	2	1	1	10	1
186	1	1	2	1	2	1
187	1	2	1	1	10	0
188	1	2	1	1	10	1
189	1	1	8	1	10	0
190	1	1	2	2	1	0
191	1	2	1	1	10	0
192	1	2	2	1	2	1
193	1	1	1	1	10	1
194	1	2	8	1	10	0
195	1	1	1	1	10	1
196	1	1	1	1	10	0
197	1	2	1	1	10	0
198	1	2	1	1	10	1
199	1	2	8	1	10	1
200	1	2	2	1	1	0
201	2	1	1	1	10	0
202	2	1	2	2	1	0
203	2	1	1	1	10	1
204	2	2	1	1	10	0
205	2	1	1	1	10	0
206	2	1	1	1	10	1
207	2	2	1	1	10	1
208	2	2	1	1	10	1
209	2	1	1	1	10	1
210	2	1	1	1	10	0
211	2	1	2	2	2	0
212	2	1	1	1	10	1
213	2	1	1	1	10	0
214	2	1	1	1	10	1
215	2	2	1	1	10	0
216	2	1	1	1	10	0
217	2	1	1	1	10	0
218	2	1	1	1	10	0
219	2	1	1	1	10	1
220	2	1	2	2	1	0
221	2	1	1	1	10	1
222	2	1	1	1	10	1
223	2	1	2	2	1	0
224	2	1	1	1	10	1
225	2	1	1	1	10	1
226	2	2	1	1	10	0
227	2	1	1	1	10	1
228	2	1	1	1	10	0
229	2	2	8	1	10	1
230	2	2	1	1	10	0
231	2	1	2	2	1	0
232	2	1	1	1	10	1
233	2	1	1	2	10	0
234	2	1	1	1	10	0
235	2	1	1	1	10	0
236	2	1	2	2	1	0
237	2	1	1	1	10	0
238	2	1	1	1	10	0
239	2	1	2	2	1	0
240	2	2	1	1	10	1
241	2	1	1	1	10	0
242	2	1	1	1	10	0
243	2	1	1	1	10	0
244	2	1	1	1	10	1
245	2	1	1	1	10	1
246	2	1	1	1	10	1
247	2	1	2	2	1	1
248	2	2	1	1	10	0
249	2	1	1	1	10	1
250	2	2	1	1	10	1
251	2	1	1	1	10	1
252	2	1	8	8	10	0
253	2	1	1	1	10	0
254	2	1	8	1	10	0
255	2	1	1	1	10	0
256	2	1	1	1	10	0
257	2	1	1	1	10	0
258	2	1	1	1	10	0
259	2	1	1	1	10	1
260	2	1	1	1	10	0
261	2	1	2	2	1	0
262	2	1	1	1	10	0
263	2	1	1	1	10	1
264	2	2	1	1	10	0
265	2	1	1	1	10	1
266	2	1	2	1	2	0
267	2	1	1	2	10	1
268	2	1	1	1	10	0
269	2	2	1	1	10	1
270	2	1	1	1	10	0
271	2	1	1	1	10	1
272	2	1	1	1	10	0
273	2	1	1	1	10	0
274	2	1	2	2	1	0
275	2	2	1	1	10	1
276	2	1	1	1	10	0
277	2	1	1	1	10	0
278	2	1	1	1	10	0
279	2	1	1	1	10	0
280	2	1	1	1	10	0
281	2	1	1	1	10	1
282	2	1	1	1	10	1
283	2	1	1	1	10	0
284	2	2	1	1	10	1
285	2	1	1	1	10	0
286	2	1	1	1	10	0
287	2	1	8	1	10	1
288	2	1	1	1	10	1
289	2	2	1	1	10	1
290	2	1	8	1	10	1
291	2	2	1	1	10	1
292	2	2	1	1	10	0
293	2	1	1	1	10	0
294	2	1	1	1	10	1
295	2	1	1	1	10	0
296	2	1	2	2	1	0
297	2	1	1	1	10	0
298	2	1	1	1	10	0
299	2	1	1	1	10	0
300	2	1	2	2	1	0
301	2	1	1	1	10	0
302	2	1	1	1	10	1
303	2	1	1	1	10	0
304	2	1	1	1	10	1
305	2	1	1	1	10	0
306	2	1	2	1	1	0
307	2	1	1	1	10	1
308	2	1	2	1	1	1
309	2	1	1	1	10	0
310	2	1	1	1	10	0
311	2	1	1	1	10	1
312	2	1	1	1	10	0
313	2	2	1	1	10	1
314	2	1	1	1	10	0
315	2	1	1	1	10	0
316	2	1	8	1	10	0
317	2	1	1	1	10	0
318	2	1	1	1	10	1
319	2	1	1	1	10	1
320	2	1	1	1	10	1
321	2	2	1	1	10	0
322	2	2	1	1	10	1
323	2	2	1	1	10	1
324	2	1	1	1	10	1
325	2	1	8	1	10	1
326	2	2	2	2	1	0
327	2	2	1	1	10	0
328	2	2	1	1	10	1
329	2	2	1	1	10	0
330	2	2	1	1	10	1
331	2	1	1	1	10	1
332	2	2	1	1	10	0
333	2	2	1	1	10	1
334	2	1	1	1	10	1
335	2	.	2	2	1	0
336	2	1	1	1	10	0
337	2	1	1	1	10	1
338	2	1	1	1	10	0
339	2	.	8	.	10	0
340	2	1	1	1	10	1
341	2	2	1	1	10	1
342	2	2	1	1	10	1
343	2	1	1	1	10	0
344	2	1	1	1	10	1
345	2	2	1	1	10	0
346	2	.	8	.	10	0
347	2	1	2	1	2	1
348	2	1	2	2	1	0
349	2	1	1	1	10	0
350	2	2	1	1	10	1
351	2	2	1	1	10	1
352	2	1	8	1	10	1
353	2	1	1	1	10	1
354	2	2	2	2	1	0
355	2	1	1	1	10	0
356	2	1	1	1	10	1
357	2	2	1	1	10	1
358	2	1	1	1	10	1
359	2	1	1	1	10	1
360	2	2	1	1	10	1
361	2	1	2	2	1	0
362	2	1	1	1	10	1
363	2	1	1	1	10	0
364	2	1	1	1	10	0
365	2	2	8	1	10	0
366	2	1	1	1	10	0
367	2	2	1	1	10	1
368	2	1	1	1	10	0
369	2	1	1	1	10	1
370	2	1	1	1	10	1
371	2	1	8	1	10	0
372	2	2	1	1	10	1
373	2	2	1	1	10	0
374	2	1	1	1	10	1
375	2	.	1	.	10	0
376	2	2	1	1	10	0
377	2	2	1	1	10	0
378	2	2	1	1	10	1
379	2	2	1	1	10	1
380	2	2	8	1	10	1
381	2	1	1	1	10	0
382	2	2	1	1	10	1
383	2	1	1	1	10	0
384	2	1	1	1	10	0
385	2	1	1	1	10	0
386	2	1	1	1	10	0
387	2	2	8	1	10	0
388	2	1	1	1	10	0
389	2	2	1	1	10	0
390	2	2	1	1	10	0
391	2	2	1	1	10	0
392	2	2	1	1	10	0
393	2	2	1	1	10	0
394	2	2	1	1	10	0
395	2	2	2	1	1	0
396	2	2	1	1	10	0
397	2	1	1	1	10	0
398	2	2	8	8	10	0
399	2	1	1	1	10	0
400	2	1	8	1	10	0
401	2	1	1	1	10	0
402	2	1	1	1	10	0
403	3	1	1	1	10	0
404	3	1	1	1	10	1
405	3	1	2	1	1	0
406	3	1	2	2	1	0
407	3	1	2	2	1	0
408	3	1	2	2	1	0
409	3	1	2	2	1	0
410	3	1	2	2	1	0
411	3	1	2	1	1	0
412	3	1	1	1	10	0
413	3	2	1	2	10	0
414	3	2	1	1	10	0
415	3	1	2	2	1	0
416	3	1	2	1	1	0
417	3	1	2	2	1	0
418	3	1	1	1	10	0
419	3	1	2	2	1	0
420	3	1	2	1	1	0
421	3	1	2	2	1	0
422	3	1	2	2	1	0
423	3	1	1	1	10	0
424	3	1	2	2	1	0
425	3	1	2	2	1	0
426	3	1	2	2	1	0
427	3	1	1	1	10	0
428	3	1	1	1	10	0
429	3	1	2	2	1	0
430	3	1	8	1	10	1
431	3	1	2	2	1	0
432	3	1	1	1	10	0
433	3	1	2	2	1	0
434	3	1	1	1	10	0
435	3	1	1	1	10	0
436	3	1	1	1	10	0
437	3	1	1	1	10	1
438	3	1	1	1	10	0
439	3	1	2	2	1	0
440	3	1	8	1	10	0
441	3	1	1	1	10	1
442	3	1	1	1	10	1
443	3	1	2	2	1	0
444	3	1	1	1	10	0
445	3	1	2	2	1	0
446	3	1	2	1	1	0
447	3	1	1	1	10	0
448	3	1	1	1	10	0
449	3	1	1	1	10	0
450	3	2	1	1	10	1
451	3	1	1	1	10	0
452	3	1	2	2	1	0
453	3	1	1	1	10	0
454	3	1	2	2	1	0
455	3	1	1	1	10	0
456	3	1	2	2	1	0
457	3	1	1	1	10	0
458	3	1	8	1	10	0
459	3	1	1	1	10	0
460	3	1	2	2	1	0
461	3	1	1	1	10	0
462	3	1	1	1	10	0
463	3	1	1	1	10	0
464	3	1	2	2	1	0
465	3	1	2	2	1	0
466	3	1	8	1	10	1
467	3	2	1	1	10	1
468	3	2	1	1	10	0
469	3	1	2	1	1	1
470	3	1	2	2	1	0
471	3	1	2	2	1	0
472	3	1	2	2	1	1
473	3	1	1	1	10	0
474	3	1	1	1	10	0
475	3	1	2	2	1	0
476	3	1	2	2	1	0
477	3	1	1	1	10	0
478	3	1	2	2	1	0
479	3	.	1	.	10	1
480	3	1	1	1	10	0
481	3	1	1	2	10	0
482	3	1	2	2	1	1
483	3	1	2	1	1	0
484	3	1	2	2	1	0
485	3	1	2	2	1	0
486	3	1	2	1	1	0
487	3	1	1	1	10	1
488	3	1	1	1	10	1
489	3	1	2	1	1	1
490	3	1	1	1	10	0
491	3	1	2	2	1	0
492	3	1	1	1	10	0
493	3	1	8	1	10	0
494	3	1	2	2	1	0
495	3	1	2	2	1	0
496	3	1	1	1	10	0
497	3	1	2	2	1	0
498	3	1	2	2	1	0
499	3	1	2	2	1	0
500	3	1	2	2	1	0
501	3	2	1	1	10	0
502	3	1	2	2	1	0
503	3	1	2	2	10	0
504	3	1	1	1	10	0
505	3	2	1	1	10	0
506	3	1	1	1	10	0
507	3	1	8	1	10	0
508	3	1	1	1	10	0
509	3	2	1	1	10	0
510	3	1	1	1	10	0
511	3	1	2	2	1	1
512	3	2	1	1	10	0
513	3	1	1	1	10	1
514	3	1	2	2	1	0
515	3	1	2	2	1	0
516	3	1	2	2	1	0
517	3	1	2	2	1	0
518	3	1	1	1	10	0
519	3	1	2	2	1	0
520	3	1	2	2	1	0
521	3	2	2	1	1	0
522	3	1	1	1	10	1
523	3	2	1	1	10	1
524	3	1	1	1	10	1
525	3	1	1	1	10	0
526	3	2	8	1	10	1
527	3	1	1	1	10	0
528	3	1	1	1	10	0
529	3	1	2	2	1	0
530	3	1	2	2	1	0
531	3	1	1	1	10	1
532	3	1	2	2	1	0
533	3	1	2	1	1	0
534	3	2	1	1	10	0
535	3	1	1	1	10	1
536	3	1	1	1	10	0
537	3	1	2	2	1	0
538	3	1	2	2	1	0
539	3	1	1	1	10	0
540	3	1	2	2	1	0
541	3	1	1	1	10	1
542	3	1	1	1	10	0
543	3	1	1	1	10	0
544	3	1	2	2	10	0
545	3	2	1	1	10	1
546	3	1	1	1	10	0
547	3	1	1	1	10	0
548	3	.	2	.	1	0
549	3	1	8	1	10	0
550	3	1	1	1	10	0
551	3	1	2	2	1	0
552	3	1	2	2	1	0
553	3	1	1	1	10	1
554	3	1	1	1	10	0
555	3	2	1	1	10	1
556	3	1	2	2	1	0
557	3	1	2	2	1	0
558	3	2	1	1	10	0
559	3	1	1	1	10	0
560	3	1	1	1	10	0
561	3	1	2	2	1	1
562	3	1	1	1	10	0
563	3	1	1	1	10	0
564	3	1	1	1	10	1
565	3	1	2	2	1	0
566	3	1	1	1	10	0
567	3	1	2	2	1	0
568	3	1	2	2	1	0
569	3	.	2	.	10	0
570	3	1	8	1	10	1
571	3	1	1	1	10	1
572	3	2	1	1	10	1
573	3	1	2	2	1	0
574	3	1	2	2	1	0
575	3	1	1	1	10	1
576	3	1	2	2	1	0
577	3	1	2	2	1	0
578	3	1	2	2	1	1
579	3	1	2	2	1	0
580	3	1	2	1	1	0
581	3	1	1	1	10	0
582	3	1	8	1	10	0
583	3	1	1	1	10	1
584	3	1	2	2	1	0
585	3	1	2	1	1	0
586	3	2	2	1	1	0
587	3	2	1	1	10	0
588	3	1	2	2	1	0
589	3	1	2	2	1	0
590	3	1	2	2	1	0
591	3	1	1	1	10	0
592	3	1	8	2	10	0
593	3	1	2	1	1	0
594	3	1	2	1	1	0
595	3	1	2	2	1	0
596	3	1	2	2	1	0
597	3	1	2	2	1	0
598	3	1	1	1	10	0
599	3	2	1	1	10	0
600	3	1	2	2	1	0
601	3	1	2	1	1	0
602	3	1	1	1	10	0
603	3	2	8	1	10	0
604	3	1	8	1	10	1
605	3	2	1	1	10	1
606	3	1	2	2	1	0
607	3	1	2	2	1	0
608	3	1	2	2	1	0
609	3	1	1	1	10	0
610	3	1	8	1	10	0
611	3	1	2	2	1	1
612	3	2	2	2	1	0
613	3	1	2	2	1	0
614	3	1	2	2	1	0
615	3	1	1	1	10	0
616	3	1	1	1	10	0
617	3	1	2	2	1	0
618	3	2	1	1	10	1
619	3	1	2	2	1	0
620	3	1	1	1	10	1
621	3	1	1	1	10	0
622	3	1	1	1	10	0
623	3	2	1	1	10	0
624	3	1	1	1	10	1
625	3	1	2	2	1	0
626	3	2	2	1	1	0
627	3	1	2	2	1	0
628	3	1	1	1	10	1
629	3	1	2	1	1	0
630	3	1	8	2	10	0
631	3	1	1	1	10	1
632	3	1	1	1	10	0
633	3	1	1	1	10	0
634	3	2	1	1	10	0
635	3	2	1	1	10	1
636	3	.	2	2	10	1
637	3	1	1	1	10	0
638	3	1	2	2	1	0
639	3	1	8	1	10	0
640	3	1	2	2	2	0
641	3	2	1	1	10	0
642	3	1	8	1	10	1
643	3	2	1	1	10	0
644	3	1	2	2	1	0
645	3	1	8	1	10	0
